# Supplementary material for: 2,4-Diacetylphloroglucinol Modulates Candida albicans Virulence
Source: J Fungi (Basel). 2022 Sep 27;8(10):1018. doi: 10.3390/jof8101018 (PMC9604888; doi:10.3390/jof8101018)
Supplement: Supplementary file 1 [file jof-08-01018-s001.zip]

Archive with 1 entries (1 files):
- jof-1771039-supplementary.pdf
